# Supplementary material for: Pristimantis achupalla sp. n., a new minute species of direct-developing frog (Amphibia, Anura, Strabomantidae) inhabiting bromeliads of the montane forest of the Amazonian Andes of Puno, Peru
Source: PeerJ. 2021 Sep 23;9:e11878. doi: 10.7717/peerj.11878 (PMC8466079; doi:10.7717/peerj.11878)
Supplement: Supplemental Information 3 [file peerj-09-11878-s003.fas]

>P. achupalla sp. n. MUBI 17604_GenbakMW24812
-----------------CCCATAAGAGGTCCAGCCTGCCCAGTGACTCTGTTCAACGGCCGCGGTATTCTAACCGTGCAAAGGTAGCGTAATCACTTGTTTTCTAAATAAAGACTAGTATGAAAGGCATCACGAGGGCTAAACTGTCTCCTTTTTCTAATCAGTAAACCTAATCTCCCCGTGAAGAAGCGGGGATTCCCTTATAAGACGAGAAGACCCTATGGAGCTTTAAACACTTTAACACCTGC------------------------------------GCAC-CTGATTATAAGTTTTTGGTTGGGGTGACCGCGGAGAAAAA-TTATCCTCCACAATGAATAAGGGCCTCCCCCTAAACAACAAGCCACAACTTTATACATCAATAAATTGACATCCATTGACCCAACATTTGATCAACGAACCAAGTTACCCTAGGGATAACAGCGCAATCCACTTTAAGAGCCCTTATCGACAAGTGGGCTTACGACCTCGATGTTGGATCGGGGTATCCCAGTGGTGTAGCCGCTACTAAAGGTTCGT--------------------------------
>P. achupalla sp. n. MUBI 17605_GenbakMW24813
NAACATCGCCTCTTGATCCCATAAGAGGTCCAGCCTGCCCAGTGACTCTGTTCAACGGCCGCGGTATTCTAACCGTGCAAAGGTAGCGTAATCACTTGTTTTCTAAATAAAGACTAGTATGAAAGGCATCACGAGGGCTAAACTGTCTCCTTTTTCTAATCAGTAAACCTAATCTCCCCGTGAAGAAGCGGGGATTCCCTTATAAGACGAGAAGACCCTATGGAGCTTTAAACACTTTAACACCTGCCAAACTCTAAACTATTCCGATACCTCCCACCTTACGGCACGCTGATTATAAGTTTTTGGTTGGGGTGACCGCGGAGAAAAATTTATCCTCCACAATGAATAAGGGCCTCCCCCTAAACAACAAGCCACAACTTTATACATCAATAAATTGACATCCATTGACCCAACATTTGATCAACGAACCAAGTTACCCTAGGGATAACAGCGCAATCCACTTTAAGAGCCCTTATCGACAAGTGGGCTTACGACCTCGATGTTGGATCGGGGTATCCCAGTGGTGTAGCCGCTACTAAAGGTTCGTTTGTTCAACGATTAAAACCCCACGTGATNNNN
